# Supplementary material for: Design, Synthesis, and Photophysical Properties of 5-Aminobiphenyl Substituted [1,2,4]Triazolo[4,3-c]- and [1,2,4]Triazolo[1,5-c]quinazolines
Source: Molecules. 2024 May 24;29(11):2497. doi: 10.3390/molecules29112497 (PMC11173969; doi:10.3390/molecules29112497)
Supplement: Supplementary file 1 [file molecules-29-02497-s001.zip]

Archive with 1 entries (1 files):
- molecules-2995880-supplementary.pdf
